# Supplementary material for: Quiescent horizontal basal stem cells act as a niche for olfactory neurogenesis in a mouse 3D organoid model
Source: Cell Rep Methods. 2025 May 28;5(6):101055. doi: 10.1016/j.crmeth.2025.101055 (PMC12272253; doi:10.1016/j.crmeth.2025.101055)
Supplement: Data S1. Source data for all figures in the manuscript, related to Figures 1–4 [file mmc2.xlsx]

## Sheet: Figures 2-4
Fig. 1J			Fig. 2A			Fig. 3F					Fig. 4G					Fig. 4H			In-text KRT5-CreER;lsl-TdTomato recombination efficiency data
Number of ORS detected						Tuj1+ area normalized for cell input (a.u.)													% labeling
4			type	%		HBCs	Ascl1-GBCs	Mix			Positive control	0.48046				Positive control	0.309195		0.906822
3			% of organoids with HBC/Krt5+TdT+	78.3333		0.1075	0.009	0.2366			No HBCs	0.00133333				No HBCs	5.32e-05		0.999947
2			% of organoids with HBC/Krt5+TdT-	6.66667		0.08	0.0015	0.0776			HBC on bottom only	0.0893333							0.780874
2			% of organoids without HBCs	15		0	0	0.5475											0.905469
2						0	0.0003	0.485											0.822224
1							0.01	0.63167											0.927984
1								0.075											0.79487
1								0.065
1								0.18667
1								0.275
1								0.51
1
1
1
1
1
1
1
1
1
1
1
1
1
1
1
1
1
1
1
1
1
1
1
1
1
1
0
0
0
0
0
0
0
0
0
0
0
0
0
0
0
0
0
0
0
0
0
0
0
0
0
0
0
0
0

## Sheet: SFig
Fig. S1B											Fig. S1C	Organoid Number			Fig. S1D	Tuj1 Number								Fig. S4A-C												Fig. S4D										Fig. S4F
	KRT18+			TUJ1+			SOX9+					50				160									Days post-Mtz											Tuj1+ Area normalized for cell input (a.u.)										Tuj1+ Area normalized for cell input (a.u.)
D1	12.7778	16.6667	15.5556	21.1111	37.2222	47.2222	1.66667	3.33333	4.44444			49				159								Log2 FC	Control	1	2	3	4	5	6	7	14			Ctrl	D1	D2	D3	D4	D5	D6	D7			3 wk	6 wk	12 wk	24 wk
D2	2.5974	1.94805	3.8961	5.1948	1.94805	3.24675	0	0	0			45				150								Trp63	1	1.39758	2.12774	3.5889	2.95163	3.10789	3.35003	1.90131	1.64538			0.128	0.032	0.16	0.316	1.98	1.32	1.916	0.516			170.747	124.401	158.158	102.842
D4	0.758621	1.44828	1.06897	0.689655	0	0.37931	0	0	0			40				143								LGR5	1	1.24373	1.4246	2.31112	2.11659	2.10229	1.65797	1.23266	-1.04002			0.146667	0.0133333	0.09	0.102	1.256	2.364	0.806	0.638667			137.915	113.922	96.0885	75.7044
D7	0.515464	1.54639	1.03093	5.15464	7.73196	2.57732	1.54639	0.515464	0			39				121								c-Kit	1	1.09302	-1.01243	2.73552	4.23265	3.74183	3.23025	2.27563	1.25955			0.0773333	0.019	0.105333	0.08	1.334	0.998	0.402				237.678	132.073	100.98	100.895
												32				115								Ascl1	1	1.16901	-1.03775	2.84729	3.27402	2.65733	2.22677	1.64597	-1.12663			0.0866667				0.716	1.076
												32				94								Neurog1	1	-1.00036	1.08012	1.96734	2.13639	2.94421	4.48533	3.58439	1.28279			0.178667					0.256
												30				78								Gap43	1	-1.66698	-2.04303	-2.84427	-2.30816	-1.61207	-1.58005	-1.31581	1.15568			0.125333
												27				72								Trpm5	1	1.13302	-1.00286	1.48265	1.39916	1.34823	2.03816	1.46625	1.88524
												17				68								Foxi1	1	1.27654	1.15654	3.14796	4.19026	2.74223	2.38933	1.97981	1.2673
												15				67
												12				64
												11				61
																58
																54
																52
																39
																28
																25
																18
																12
																11
																9
																8
																8
																8
																8
																7
																5
																5
																5
																5
																5
																3
																3
																2
																2
																2
																2
																2
																2
[truncated: 3 more columns]
